# Supplementary material for: Measurement of Scapholunate Joint Space Width on Real-Time MRI—A Feasibility Study
Source: Diagnostics (Basel). 2024 Jun 3;14(11):1177. doi: 10.3390/diagnostics14111177 (PMC11172194; doi:10.3390/diagnostics14111177)
Supplement: Supplementary file 1 [file diagnostics-14-01177-s001.zip]

Archive with 2 entries (2 files):
- ab_adduction_movie.mov
- fist_clench_movie.mov
